# Supplementary material for: Monitoring public awareness about the endangered northern bald ibis: a case study involving primary school children as citizen scientists
Source: PeerJ. 2019 Sep 11;7:e7569. doi: 10.7717/peerj.7569 (PMC6744932; doi:10.7717/peerj.7569)
Supplement: Data S1 — Raw data of the first year of investigation, 2012 [file peerj-07-7569-s001.csv]

Questionnaire Number	Interviewed person, age	Question Number 1 Northern Bald Ibises are colony breeders			Question Number 2 Northern Bald Ibises are critically endangered			Question Number 3 Adult Northern Bald Ibises have feathers on their heads, juveniles not			Question Number 4 The local Almtal Northern Bald Ibis colony spends the winter in the South			Question Number 5 Birds of the local Northern Bald Ibis colony can be easily observed on the meadows around the villages of Gr�nau and Scharnstein			Question Number 6 I feel well informed about the local Northern Bald Ibis colony
		yes	I do not know	no	yes	I do not know	no	yes	I do not know	no	yes	I do not know	no	yes	I do not know	no	yes	I do not know	no
1	adult	0	0	1	1	0	0	0	0	1	0	1	0	0	0	1	1	0	0
2	adult	0	1	0	1	0	0	0	1	0	1	0	0	1	0	0	0	0	1
3	adult	0	1	0	1	0	0	0	1	0	1	0	0	0	1	0	1	0	0
4	adult	0	1	0	1	0	0	1	0	0	0	1	0	0	1	0	0	0	1
5	adult	0	1	0	1	0	0	1	0	0	1	0	0	1	0	0	1	0	0
6	adult	0	1	0	1	0	0	0	0	1	1	0	0	1	0	0	0	0	1
7	adult	0	1	0	0	1	0	0	1	0	0	1	0	0	0	1	0	0	1
8	adult	1	0	0	1	0	0	0	0	1	1	0	0	1	0	0	1	0	0
9	adult	0	1	0	1	0	0	0	0	1	1	0	0	0	1	0	0	0	1
10	adult	1	0	0	1	0	0	0	0	1	0	0	1	1	0	0	0	0	1
11	adult	0	0	1	0	1	0	1	0	0	1	0	0	1	0	0	0	1	0
12	adult	1	0	0	0	0	1	1	0	0	1	0	0	0	1	0	1	0	0
13	adult	1	0	0	0	0	1	1	0	0	1	0	0	1	0	0	1	0	0
14	adult	1	0	0	0	0	1	1	0	0	1	0	0	0	1	0	1	0	0
15	adult	1	0	0	1	0	0	0	1	0	1	0	0	1	0	0	1	0	0
16	adult	0	0	1	1	0	0	1	0	0	1	0	0	1	0	0	0	0	1
17	adult	1	0	0	1	0	0	0	0	1	1	0	0	1	0	0	0	0	1
18	adult	1	0	0	1	0	0	1	0	0	1	0	0	0	1	0	0	1	0
19	adult	1	0	0	1	0	0	1	0	0	0	1	0	1	0	0	0	1	0
20	adult	1	0	0	1	0	0	1	0	0	0	0	1	0	0	1	1	0	0
21	adult	1	0	0	1	0	0	1	0	0	1	0	0	1	0	0	0	1	0
22	adult	0	1	0	1	0	0	0	0	1	0	0	1	0	1	0	0	1	0
23	adult	0	1	0	1	0	0	0	0	1	1	0	0	1	0	0	0	1	0
24	adult	1	0	0	1	0	0	1	0	0	1	0	0	1	0	0	0	1	0
25	adult	0	1	0	0	1	0	0	1	0	1	0	0	1	0	0	0	0	1
26	adult	1	0	0	0	0	1	0	0	1	0	1	0	1	0	0	1	0	0
27	adult	0	1	0	1	0	0	0	1	0	1	0	0	1	0	0	1	0	0
28	adult	0	0	1	1	0	0	1	0	0	1	0	0	1	0	0	1	0	0
29	adult	1	0	0	1	0	0	0	0	1	1	0	0	1	0	0	1	0	0
30	adult	1	0	0	1	0	0	1	0	0	1	0	0	1	0	0	0	0	1
31	adult	1	0	0	0	1	0	0	0	1	0	1	0	1	0	0	0	1	0
32	adult	1	0	0	0	0	1	0	0	1	0	0	1	0	1	0	0	0	1
33	adult	0	0	1	0	1	0	0	0	1	0	0	1	1	0	0	1	0	0
34	adult	0	1	0	0	1	0	0	1	0	1	0	0	0	0	1	0	1	0
35	adult	1	0	0	0	0	1	0	0	0	1	0	0	1	0	0	1	0	0
36	adult	1	0	0	1	0	0	1	0	1	1	0	0	1	0	0	1	0	0
37	adult	1	0	0	1	0	0	1	0	0	1	0	0	1	0	0	0	1	0
38	adult	1	0	0	1	0	0	1	0	0	1	0	0	1	0	0	0	1	0
39	adult	1	0	0	1	0	0	0	0	1	1	0	0	1	0	0	0	1	0
40	adult	1	0	0	1	0	0	0	1	0	1	0	0	1	0	0	0	0	1
41	adult	0	0	1	1	0	0	1	0	0	0	0	1	1	0	0	1	0	0
42	adult	0	1	0	1	0	0	0	1	0	1	0	0	1	0	0	0	0	1
43	adult	1	0	0	0	0	1	0	1	0	1	0	0	1	0	0	0	1	0
44	adult	1	0	0	0	1	0	0	0	1	1	0	0	1	0	0	0	0	1
45	adult	0	1	0	0	0	1	0	0	1	0	0	1	1	0	0	0	1	0
46	adult	0	1	0	1	0	0	0	1	0	1	0	0	1	0	0	1	0	0
47	adult	1	0	0	1	0	0	1	0	0	1	0	0	0	1	0	1	0	0
48	adult	1	0	0	1	0	0	0	0	1	0	0	1	1	0	0	1	0	0
49	adult	1	0	0	1	0	0	1	0	0	1	0	0	1	0	0	1	0	0
50	adult	1	0	0	1	0	0	0	1	0	0	0	1	0	1	0	1	0	0
51	adult	0	1	0	1	0	0	0	1	0	1	0	0	1	0	0	0	0	1
52	adult	1	0	0	0	0	1	0	1	0	1	0	0	1	0	0	1	0	0
53	adult	1	0	0	0	0	1	0	1	0	1	0	0	1	0	0	1	0	0
54	adult	0	1	0	0	1	0	0	0	1	1	0	0	1	0	0	0	1	0
55	adult	1	0	0	1	0	0	0	1	0	0	1	0	1	0	0	0	1	0
56	adult	1	0	0	1	0	0	0	0	1	0	0	1	1	0	0	0	1	0
57	adult	0	1	0	1	0	0	0	0	1	0	0	1	0	0	1	1	0	0
58	adult	1	0	0	1	0	0	0	0	1	0	0	1	1	0	0	1	0	0
59	adult	1	0	0	1	0	0	0	1	0	0	0	1	1	0	0	1	0	0
60	adult	1	0	0	1	0	0	0	0	1	0	0	1	1	0	0	1	0	0
61	adult	1	0	0	1	0	0	0	1	0	0	0	1	1	0	0	0	0	1
62	adult	1	0	0	1	0	0	0	1	0	1	0	0	1	0	0	0	0	1
63	adult	1	0	0	1	0	0	0	1	0	1	0	0	0	1	0	0	1	0
64	adult	0	1	0	0	0	1	0	1	0	1	0	0	1	0	0	0	0	1
65	adult	0	1	0	1	0	0	0	1	0	1	0	0	1	0	0	0	1	0
66	adult	0	1	0	0	0	1	0	1	0	1	0	0	1	0	0	1	0	0
67	adult	0	0	1	1	0	0	1	0	0	0	1	0	0	0	1	0	0	1
