# Supplementary material for: Monitoring public awareness about the endangered northern bald ibis: a case study involving primary school children as citizen scientists
Source: PeerJ. 2019 Sep 11;7:e7569. doi: 10.7717/peerj.7569 (PMC6744932; doi:10.7717/peerj.7569)
Supplement: Data S2 — Original data of the second year of investigation, 2016 [file peerj-07-7569-s002.csv]

Questionnaire Number	Investigating child	School, Class	Teacher	Interviewed person, sex (m, f)	Interviewed person, age	Question Number 1 Northern Bald Ibises are colony breeders					Question Number 2 Northern Bald Ibises are critically endangered					Question Number 3 Adult Northern Bald Ibises have feathers on their heads, juveniles not			Question Number 4 The local Almtal Northern Bald Ibis colony spends the winter in the South					Question Number 5 Birds of the local Northern Bald Ibis colony can be easily observed on the meadows around the villages of Gr�nau and Scharnstein		Question Number 6 I feel well informed about the local Northern Bald Ibis colony
						yes	rather yes	rather no	no	I do not know	yes	rather yes	rather no	no	I do not know	yes	no	I do not know	yes	rather yes	rather no	no	I do not know	yes	no	yes	rather yes	rather no	no
1	22	1	1	f	child	1	0	0	0	0	1	0	0	0	0	1	0	0	1	0	0	0	0	1	0	0	1	0	0
2	22	1	1	m	adult	0	0	0	1	0	0	1	0	0	0	0	1	0	0	0	0	0	0	1	0	0	0	1	0
3	22	1	1	m	adult	0	0	0	1	0	0	1	0	0	0	0	1	0	1	0	0	0	0	0	1	0	0	0	1
4	22	1	1	f	adult	0	1	0	0	0	1	0	0	0	0	1	0	0	1	0	0	0	0	1	0	0	1	0	0
5	22	1	1	f	adult	1	0	0	0	0	0	1	0	0	0	1	0	0	1	0	0	0	0	1	0	0	0	1	0
6	22	1	1	f	adult	1	0	0	0	0	1	0	0	0	0	1	0	0	1	0	0	0	0	1	0	0	0	1	0
7	22	1	1	m	adult	1	0	0	0	0	1	0	0	0	0	0	0	0	1	0	0	0	0	1	0	1	0	0	0
8	22	1	1	m	adult	1	0	0	0	0	0	0	1	0	0	1	0	0	0	0	1	0	0	1	0	0	0	1	0
9	22	1	1	m	adult	1	0	0	0	0	0	1	0	0	0	1	0	0	0	0	1	0	0	1	0	1	0	0	0
10	28	1	1	m	child	0	0	0	0	1	1	0	0	0	0	0	1	0	0	0	0	0	1	1	0	0	1	0	0
11	28	1	1	f	child	0	1	0	0	0	0	1	0	0	0	0	0	1	0	1	0	0	0	1	0	0	0	1	0
12	28	1	1	m	child	0	1	0	0	0	0	1	0	0	0	0	0	1	0	1	0	0	0	1	0	0	0	0	1
13	28	1	1	m	adult	0	0	0	0	1	1	0	0	0	0	1	0	0	0	1	0	0	0	1	0	0	0	0	1
14	28	1	1	m	adult	0	1	0	0	0	0	1	0	0	0	0	1	0	0	1	0	0	0	1	0	0	0	0	1
15	28	1	1	m	adult	0	1	0	0	0	0	1	0	0	0	1	0	0	0	1	0	0	0	1	0	0	0	1	0
16	28	1	1	f	adult	0	1	0	0	0	1	0	0	0	0	1	0	0	0	0	1	0	0	1	0	0	0	1	0
17	28	1	1	f	adult	0	0	0	0	1	1	0	0	0	0	0	0	1	0	0	0	0	1	1	0	0	0	1	0
18	3	1	1	f	child	1	0	0	0	0	1	0	0	0	0	0	0	1	0	0	0	1	0	1	0	1	0	0	0
19	3	1	1	f	child	0	0	1	0	0	0	0	1	0	0	1	0	0	0	0	0	1	0	1	0	0	1	0	0
20	3	1	1	f	adult	1	0	0	0	0	1	0	0	0	0	0	0	1	1	0	0	0	0	1	0	0	1	0	0
21	3	1	1	f	adult	0	0	1	0	0	1	0	0	0	0	0	1	0	0	0	0	1	0	1	0	0	1	0	0
22	3	1	1	m	adult	1	0	0	0	0	1	0	0	0	0	0	1	0	0	0	0	1	0	1	0	0	1	0	0
23	3	1	1	f	child	1	0	0	0	0	0	1	0	0	0	0	0	1	0	0	0	1	0	1	0	0	1	0	0
24	16	1	1	f	child	1	0	0	0	0	1	0	0	0	0	1	0	0	0	0	0	1	0	1	0	1	0	0	0
25	16	1	1	f	adult	1	0	0	0	0	1	0	0	0	0	1	0	0	0	0	0	1	0	1	0	1	0	0	0
26	16	1	1	m	adult	1	0	0	0	0	1	0	0	0	0	1	0	0	0	0	0	1	0	1	0	0	0	1	0
27	16	1	1	m	adult	1	0	0	0	0	1	0	0	0	0	1	0	0	0	0	0	1	0	1	0	0	1	0	0
28	16	1	1	m	adult	1	0	0	0	0	1	0	0	0	0	1	0	0	1	0	0	0	0	1	0	0	0	1	0
29	16	1	1	f	child	1	0	0	0	0	0	1	0	0	0	1	0	0	0	0	0	1	0	1	0	0	1	0	0
30	8	1	1	m	child	0	1	0	0	0	1	0	0	0	0	1	0	0	0	1	0	0	0	1	0	0	1	0	0
31	8	1	1	f	child	1	0	0	0	0	1	0	0	0	0	0	0	1	0	1	0	0	0	1	0	1	0	0	0
32	8	1	1	m	child	1	0	0	0	0	1	0	0	0	0	0	1	0	0	1	0	0	0	0	1	0	0	1	0
33	8	1	1	m	child	1	0	0	0	0	1	0	0	0	0	1	0	0	0	0	0	0	1	0	1	1	0	0	0
34	8	1	1	m	adult	1	0	0	0	0	1	0	0	0	0	0	0	1	0	1	0	0	0	0	1	0	1	0	0
35	8	1	1	m	adult	1	0	0	0	0	1	0	0	0	0	0	0	1	0	0	0	0	1	1	0	0	1	0	0
36	26	1	1	m	child	0	1	0	0	0	1	0	0	0	0	1	0	0	1	0	0	0	0	1	0	0	1	0	0
37	26	1	1	m	child	1	0	0	0	0	1	0	0	0	0	1	0	0	1	0	0	0	0	1	0	1	0	0	0
38	26	1	1	f	child	1	0	0	0	0	1	0	0	0	0	1	0	0	1	0	0	0	0	1	0	1	0	0	0
39	26	1	1	f	adult	0	1	0	0	0	1	0	0	0	0	1	0	0	1	0	0	0	0	1	0	0	0	1	0
40	26	1	1	f	adult	0	0	0	0	1	0	1	0	0	0	0	0	1	0	0	1	0	0	1	0	0	0	0	1
41	26	1	1	f	adult	1	0	0	0	0	1	0	0	0	0	1	0	0	1	0	0	0	0	1	0	0	0	1	0
42	26	1	1	m	adult	0	0	1	0	0	1	0	0	0	0	0	0	1	0	0	1	0	0	1	0	0	1	0	0
43	23	1	1	f	child	1	0	0	0	0	1	0	0	0	0	1	0	0	0	0	1	0	0	1	0	1	0	0	0
44	23	1	1	f	child	1	0	0	0	0	1	0	0	0	0	0	0	1	0	0	0	1	0	1	0	1	0	0	0
45	23	1	1	m	child	1	0	0	0	0	1	0	0	0	0	1	0	0	0	0	0	1	0	1	0	1	0	0	0
46	23	1	1	f	adult	1	0	0	0	0	1	0	0	0	0	0	1	0	0	0	0	1	0	1	0	0	1	0	0
47	23	1	1	m	adult	1	0	0	0	0	0	1	0	0	0	1	0	0	1	0	0	0	0	1	0	0	0	1	0
48	23	1	1	f	adult	1	0	0	0	0	1	0	0	0	0	1	0	0	0	0	0	1	0	1	0	1	0	0	0
49	23	1	1	m	adult	1	0	0	0	0	1	0	0	0	0	1	0	0	0	0	0	1	0	1	0	1	0	0	0
50	12	1	1	f	child	0	0	1	0	0	0	0	0	0	1	1	0	0	1	0	0	0	0	1	0	0	1	0	0
51	12	1	1	f	child	0	0	0	1	0	1	0	0	0	0	0	1	0	1	0	0	0	0	1	0	1	0	0	0
52	12	1	1	f	child	0	1	0	0	0	0	0	0	1	0	1	0	0	0	1	0	0	0	1	0	1	0	0	0
53	12	1	1	m	child	1	0	0	0	0	0	1	0	0	0	1	0	0	0	0	0	1	0	1	0	0	1	0	0
54	12	1	1	m	adult	0	1	0	0	0	0	1	0	0	0	0	0	1	0	0	1	0	0	1	0	0	1	0	0
55	12	1	1	f	adult	1	0	0	0	0	0	1	0	0	0	1	0	0	0	1	0	0	0	1	0	0	1	0	0
56	12	1	1	m	adult	1	0	0	0	0	0	1	0	0	0	1	0	0	1	0	0	0	0	1	0	1	0	0	0
57	12	1	1	m	adult	1	0	0	0	0	0	1	0	0	0	1	0	0	1	0	0	0	0	1	0	0	0	1	0
58	7	1	1	m	child	0	0	0	0	0	1	0	0	0	0	1	0	0	0	1	0	0	0	1	0	0	0	1	0
59	7	1	1	m	child	1	0	0	0	0	1	0	0	0	0	1	0	0	1	0	0	0	0	1	0	0	1	0	0
60	7	1	1	f	child	1	0	0	0	0	1	0	0	0	0	1	0	0	0	0	0	1	0	1	0	1	0	0	0
61	7	1	1	f	child	1	0	0	0	0	0	1	0	0	0	1	0	0	0	0	0	0	1	1	0	0	0	1	0
62	7	1	1	f	adult	1	0	0	0	0	1	0	0	0	0	0	1	0	0	0	0	1	0	1	0	0	1	0	0
63	7	1	1	m	adult	1	0	0	0	0	1	0	0	0	0	1	0	0	1	0	0	0	0	1	0	1	0	0	0
64	7	1	1	m	adult	1	0	0	0	0	0	1	0	0	0	1	0	0	0	0	0	1	0	1	0	0	0	1	0
65	7	1	1	m	adult	0	0	0	0	1	0	0	1	0	0	0	1	0	1	0	0	0	0	1	0	0	0	1	0
66	25	1	1	m	child	1	0	0	0	0	1	0	0	0	0	0	0	1	0	0	0	0	1	1	0	0	0	1	0
67	25	1	1	m	child	1	0	0	0	0	1	0	0	0	0	0	0	1	0	0	0	0	1	1	0	0	1	0	0
68	25	1	1	f	child	1	0	0	0	0	1	0	0	0	0	0	1	0	0	0	0	1	0	1	0	0	0	1	0
69	25	1	1	f	child	0	1	0	0	0	0	0	1	0	0	0	0	1	0	0	0	0	1	1	0	0	0	0	1
70	25	1	1	f	adult	1	0	0	0	0	0	1	0	0	0	1	0	0	0	0	0	1	0	1	0	0	0	1	0
71	25	1	1	m	adult	1	0	0	0	0	1	0	0	0	0	1	0	0	0	0	0	1	0	1	0	1	0	0	0
72	25	1	1	f	adult	1	0	0	0	0	1	0	0	0	0	0	1	0	0	0	0	1	0	1	0	1	0	0	0
73	25	1	1	f	adult	0	0	0	1	0	1	0	0	0	0	0	1	0	0	0	0	0	1	1	0	0	0	1	0
74	13	1	1	f	child	0	0	0	1	0	1	0	0	0	0	0	0	1	1	0	0	0	0	0	1	0	0	0	1
75	13	1	1	f	child	0	1	0	0	0	0	1	0	0	0	1	0	0	0	1	0	0	0	1	0	0	0	1	0
76	13	1	1	m	child	0	0	0	1	0	0	1	0	0	0	0	1	0	0	0	0	0	1	1	0	0	1	0	0
77	13	1	1	f	child	0	1	0	0	0	0	0	1	0	0	0	1	0	0	0	1	0	0	0	1	0	0	0	1
78	13	1	1	f	adult	1	0	0	0	0	1	0	0	0	0	0	0	1	1	0	0	0	0	1	0	1	0	0	0
79	13	1	1	f	adult	1	0	0	0	0	1	0	0	0	0	1	0	0	1	0	0	0	0	1	0	0	0	1	0
80	13	1	1	f	adult	0	1	0	0	0	0	1	0	0	0	0	0	1	0	0	0	0	1	1	0	0	1	0	0
81	13	1	1	m	adult	0	1	0	0	0	1	0	0	0	0	0	1	0	0	0	0	0	1	1	0	0	1	0	0
82	18	1	1	m	child	0	0	0	0	1	1	0	0	0	0	1	0	0	0	0	0	0	1	1	0	1	0	0	0
83	18	1	1	m	child	1	0	0	0	0	1	0	0	0	0	1	0	0	0	0	1	0	0	1	0	0	0	1	0
84	18	1	1	m	child	0	0	0	0	1	1	0	0	0	0	1	0	0	0	0	0	0	1	1	0	0	0	1	0
85	18	1	1	f	child	1	0	0	0	0	0	1	0	0	0	1	0	0	0	0	0	0	1	1	0	0	0	1	0
86	18	1	1	f	adult	1	0	0	0	0	1	0	0	0	0	1	0	0	0	0	1	0	0	1	0	0	0	1	0
87	18	1	1	f	adult	1	0	0	0	0	1	0	0	0	0	1	0	0	0	0	1	0	0	1	0	0	0	1	0
88	18	1	1	m	adult	0	0	0	0	1	0	1	0	0	0	1	0	0	0	0	0	0	1	1	0	0	0	1	0
89	18	1	1	f	adult	0	0	0	0	1	0	1	0	0	0	1	0	0	1	0	0	0	0	1	0	0	0	1	0
90	19	1	1	f	child	1	0	0	0	0	1	0	0	0	0	1	0	0	0	0	0	1	0	1	0	1	0	0	0
91	19	1	1	m	child	1	0	0	0	0	1	0	0	0	0	1	0	0	0	0	1	0	0	1	0	1	0	0	0
92	19	1	1	f	child	0	1	0	0	0	0	1	0	0	0	0	0	1	0	0	0	0	1	1	0	0	1	0	0
93	19	1	1	f	child	1	0	0	0	0	0	1	0	0	0	1	0	0	1	0	0	0	0	1	0	0	1	0	0
94	19	1	1	m	adult	0	1	0	0	0	0	1	0	0	0	1	0	0	1	0	0	0	0	1	0	0	0	1	0
95	19	1	1	f	adult	1	0	0	0	0	1	0	0	0	0	0	1	0	0	0	0	1	0	1	0	0	1	0	0
96	19	1	1	f	adult	1	0	0	0	0	1	0	0	0	0	1	0	0	0	0	0	1	0	1	0	0	1	0	0
97	19	1	1	m	adult	1	0	0	0	0	1	0	0	0	0	1	0	0	0	0	0	1	0	1	0	1	0	0	0
98	10	1	1	m	child	1	0	0	0	0	1	0	0	0	0	1	0	0	0	1	0	0	0	1	0	1	0	0	0
99	10	1	1	m	child	1	0	0	0	0	1	0	0	0	0	1	0	0	0	0	0	1	0	1	0	1	0	0	0
100	10	1	1	f	child	1	0	0	0	0	1	0	0	0	0	0	1	0	0	0	0	1	0	1	0	0	1	0	0
101	10	1	1	f	child	1	0	0	0	0	1	0	0	0	0	0	1	0	0	0	0	1	0	1	0	0	1	0	0
102	10	1	1	m	adult	1	0	0	0	0	1	0	0	0	0	1	0	0	0	0	0	1	0	1	0	0	0	1	0
103	10	1	1	f	adult	1	0	0	0	0	1	0	0	0	0	1	0	0	1	0	0	0	0	0	0	0	0	0	0
104	10	1	1	f	adult	1	0	0	0	0	0	1	0	0	0	1	0	0	0	0	0	1	0	1	0	1	0	0	0
105	10	1	1	m	adult	1	0	0	0	0	0	0	0	1	0	1	0	0	0	0	0	1	0	1	0	0	0	1	0
106	29	1	1	m	child	0	0	0	1	0	1	0	0	0	0	1	0	0	0	1	0	0	0	1	0	1	0	0	0
107	29	1	1	m	child	0	0	1	0	0	0	1	0	0	0	1	0	0	0	1	0	0	0	1	0	0	0	0	1
108	29	1	1	f	child	0	0	0	1	0	0	1	0	0	0	0	0	1	0	0	0	0	1	0	1	0	0	1	0
109	29	1	1	m	child	0	0	1	0	0	0	0	1	0	0	1	0	0	0	0	1	0	0	0	1	0	1	0	0
110	29	1	1	m	adult	0	1	0	0	0	1	0	0	0	0	0	1	0	0	0	0	1	0	1	0	0	0	1	0
111	29	1	1	f	adult	0	1	0	0	0	1	0	0	0	0	0	0	1	0	0	0	1	0	1	0	0	0	1	0
112	29	1	1	m	adult	0	1	0	0	0	1	0	0	0	0	0	0	1	0	0	1	0	0	1	0	1	0	0	0
113	29	1	1	f	adult	0	0	0	0	1	0	1	0	0	0	1	0	0	1	0	0	0	0	1	0	0	0	1	0
196	16	1	1	f	child	0	0	0	0	1	0	1	0	0	0	0	0	1	0	0	0	0	1	1	0	0	0	1	0
197	26	1	1	f	child	1	0	0	0	0	1	0	0	0	0	1	0	0	1	0	0	0	0	1	0	0	0	1	0
198	22	1	1	f	child	1	0	0	0	0	1	0	0	0	0	1	0	0	1	0	0	0	0	1	0	1	0	0	0
199	16	1	1	m	child	0	1	0	0	0	0	1	0	0	0	0	0	1	1	0	0	0	0	1	0	0	0	0	1
200	22	1	1	f	child	1	0	0	0	0	1	0	0	0	0	1	0	0	1	0	0	0	0	1	0	1	0	0	0
201	3	1	1	f	child	0	0	0	0	1	0	1	0	0	0	0	0	1	0	0	0	1	0	1	0	0	0	1	0
202	3	1	1	m	adult	1	0	0	0	0	1	0	0	0	0	0	1	0	1	0	0	0	0	1	0	0	1	0	0
203	8	1	1	m	adult	0	0	0	0	1	1	0	0	0	0	0	0	1	0	0	0	0	1	1	0	1	0	0	0
204	8	1	1	f	adult	0	0	0	0	1	1	0	0	0	0	1	0	0	0	0	0	0	1	1	0	1	0	0	0
205	28	1	1	m	adult	1	0	0	0	0	1	0	0	0	0	0	0	1	0	1	0	0	0	1	0	0	0	1	0
206	23	1	1	m	child	1	0	0	0	0	1	0	0	0	0	0	1	0	0	0	0	1	0	1	0	0	0	1	0
207	8	1	1	f	child	1	0	0	0	0	1	0	0	0	0	1	0	0	1	0	0	0	0	1	0	1	0	0	0
208	22	1	1	m	child	1	0	0	0	0	1	0	0	0	0	1	0	0	1	0	0	0	0	1	0	0	1	0	0
209	3	1	1	m	child	1	0	0	0	0	1	0	0	0	0	0	0	0	1	0	0	0	0	1	0	1	0	0	0
210	16	1	1	m	child	0	0	0	0	1	0	0	0	0	1	0	0	1	0	0	0	0	1	1	0	0	0	1	0
211	28	1	1	f	child	0	1	0	0	0	0	1	0	0	0	0	0	1	0	0	0	0	1	1	0	0	1	0	0
212	8	1	1	f	child	0	0	0	0	1	1	0	0	0	0	0	0	1	0	0	0	0	1	0	1	0	0	0	1
114	25	3	2	m	adult	0	0	0	1	0	0	0	1	0	0	1	0	0	0	0	0	0	1	1	0	0	0	0	1
115	31	3	2	m	adult	0	0	0	0	1	1	0	0	0	0	1	0	0	1	0	0	0	0	1	0	0	0	1	0
116	35	3	2	f	child	1	0	0	0	0	0	0	0	0	1	0	0	1	0	0	0	1	0	1	0	1	0	0	0
117	35	3	2	f	child	0	1	0	0	0	1	0	0	0	0	0	1	0	0	0	0	1	0	1	0	0	0	1	0
118	33	3	2	m	adult	0	0	0	0	1	1	0	0	0	0	1	0	0	0	0	1	0	0	0	1	0	0	1	0
119	33	3	2	f	adult	0	0	1	0	0	0	1	0	0	0	1	0	0	0	0	0	0	1	1	0	0	0	0	1
120	40	3	2	f	child	1	0	0	0	0	1	0	0	0	0	0	1	0	0	0	0	1	0	1	0	0	1	0	0
121	40	3	2	f	child	1	0	0	0	0	0	0	0	0	1	0	1	0	0	0	0	1	0	1	0	1	0	0	0
122	40	3	2	f	child	1	0	0	0	0	1	0	0	0	0	0	1	0	0	0	0	1	0	1	0	1	0	0	0
123	40	3	2	m	adult	1	0	0	0	0	1	0	0	0	0	0	1	0	0	0	0	1	0	1	0	1	0	0	0
124	25	3	2	m	adult	0	0	1	0	0	0	1	0	0	0	1	0	0	1	0	0	0	0	1	0	0	0	0	1
125	25	3	2	m	adult	1	0	0	0	0	0	1	0	0	0	0	0	1	0	0	0	0	1	0	1	0	0	0	1
126	25	3	2	f	adult	0	0	0	0	1	0	1	0	0	0	0	0	1	0	0	0	0	1	1	0	0	0	1	0
127	25	3	2	f	adult	0	0	0	0	1	1	0	0	0	0	1	0	0	0	0	1	0	0	0	1	0	0	1	0
128	25	3	2	f	child	0	0	0	1	0	0	0	0	0	1	1	0	0	0	0	1	0	0	0	1	0	0	0	1
129	25	3	2	f	child	1	0	0	0	0	0	0	0	1	0	0	1	0	0	0	0	1	0	0	1	0	0	0	1
130	35	3	2	f	adult	1	0	0	0	0	1	0	0	0	0	1	0	0	1	0	0	0	0	1	0	0	1	0	0
131	11	3	2	m	adult	1	0	0	0	0	1	0	0	0	0	0	1	0	1	0	0	0	0	1	0	0	0	1	0
132	11	3	2	f	adult	1	0	0	0	0	1	0	0	0	0	0	0	1	1	0	0	0	0	1	0	0	1	0	0
133	11	3	2	m	child	0	0	0	1	0	0	1	0	0	0	1	0	0	1	0	0	0	0	0	1	0	0	1	0
134	11	3	2	m	child	0	0	0	1	0	0	1	0	0	0	0	1	0	1	0	0	0	0	1	0	0	1	0	0
135	11	3	2	m	adult	1	0	0	0	0	1	0	0	0	0	0	0	1	1	0	0	0	0	1	0	0	0	1	0
136	11	3	2	f	child	1	0	0	0	0	1	0	0	0	0	1	0	0	0	1	0	0	0	1	0	0	1	0	0
137	11	3	2	f	adult	0	0	0	0	1	1	0	0	0	0	1	0	0	1	0	0	0	0	1	0	0	1	0	0
138	9	3	2	f	adult	0	0	1	0	0	1	0	0	0	0	1	0	0	0	0	0	1	0	1	0	0	0	1	0
139	9	3	2	m	adult	1	0	0	0	0	1	0	0	0	0	1	0	0	0	0	0	1	0	1	0	0	1	0	0
140	9	3	2	f	child	1	0	0	0	0	1	0	0	0	0	1	0	0	0	0	0	1	0	1	0	0	1	0	0
141	9	3	2	m	adult	0	1	0	0	0	0	0	1	0	0	0	0	1	0	1	0	0	0	0	1	0	0	1	0
142	9	3	2	f	adult	1	0	0	0	0	1	0	0	0	0	1	0	0	1	0	0	0	0	0	1	0	0	1	0
143	9	3	2	f	adult	1	0	0	0	0	1	0	0	0	0	1	0	0	1	0	0	0	0	1	0	0	1	0	0
144	35	3	2	m	child	1	0	0	0	0	1	0	0	0	0	1	0	0	1	0	0	0	0	1	0	0	1	0	0
145	35	3	2	f	adult	0	0	0	0	1	1	0	0	0	0	0	1	0	1	0	0	0	0	1	0	0	0	1	0
146	35	3	2	m	adult	1	0	0	0	0	0	1	0	0	0	1	0	0	0	0	0	0	1	1	0	0	1	0	0
147	35	3	2	f	child	0	0	0	1	0	1	0	0	0	0	1	0	0	0	0	0	1	0	1	0	0	0	0	1
148	15	3	2	f	child	0	0	0	1	0	0	0	0	1	0	1	0	0	1	0	0	0	0	0	1	0	0	1	0
149	15	3	2	m	child	1	0	0	0	0	1	0	0	0	0	1	0	0	1	0	0	0	0	0	1	0	0	1	0
150	15	3	2	m	child	1	0	0	0	0	1	0	0	0	0	1	0	0	1	0	0	0	0	1	0	1	0	0	0
151	15	3	2	m	adult	1	0	0	0	0	1	0	0	0	0	1	0	0	0	0	1	0	0	1	0	0	1	0	0
152	15	3	2	f	child	0	0	0	1	0	0	0	1	0	0	1	0	0	0	0	0	0	0	1	0	0	0	1	0
153	6	3	2	f	adult	1	0	0	0	0	0	1	0	0	0	1	0	0	0	0	0	1	0	0	1	0	0	1	0
154	6	3	2	f	adult	1	0	0	0	0	1	0	0	0	0	1	0	0	0	0	1	0	0	0	1	0	0	0	1
155	6	3	2	f	adult	0	1	0	0	0	1	0	0	0	0	1	0	0	1	0	0	0	0	1	0	0	0	1	0
156	6	3	2	f	adult	0	1	0	0	0	0	1	0	0	0	1	0	0	0	0	0	1	0	1	0	1	0	0	0
157	33	3	2	f	child	0	0	0	0	1	0	0	1	0	0	1	0	0	0	0	0	1	0	1	0	0	0	0	1
158	33	3	2	f	child	0	0	1	0	0	0	0	0	1	0	1	0	0	1	0	0	0	0	1	0	0	0	1	0
159	33	3	2	f	child	1	0	0	0	0	0	0	1	0	0	0	0	1	0	0	1	0	0	0	1	0	0	1	0
160	33	3	2	f	adult	1	0	0	0	0	1	0	0	0	0	0	0	1	0	0	0	1	0	1	0	0	0	0	1
161	33	3	2	m	adult	1	0	0	0	0	0	1	0	0	0	0	1	0	0	1	0	0	0	1	0	0	1	0	0
162	33	3	2	f	child	0	0	0	0	1	0	1	0	0	0	1	0	0	1	0	0	0	0	1	0	0	0	1	0
163	20	3	2	m	adult	1	0	0	0	0	0	1	0	0	0	1	0	0	1	0	0	0	0	1	0	0	0	1	0
164	20	3	2	f	adult	1	0	0	0	0	0	1	0	0	0	0	1	0	1	0	0	0	0	1	0	0	1	0	0
165	20	3	2	f	child	1	0	0	0	0	1	0	0	0	0	1	0	0	1	0	0	0	0	1	0	1	0	0	0
166	20	3	2	f	child	0	1	0	0	0	0	0	0	0	1	0	1	0	0	1	0	0	0	1	0	0	0	1	0
167	20	3	2	f	child	0	1	0	0	0	0	0	0	0	1	1	0	0	1	0	0	0	0	0	1	0	0	0	1
168	20	3	2	f	child	0	0	1	0	0	0	0	0	0	1	1	0	0	0	0	0	1	0	1	0	0	1	0	0
169	34	3	2	f	child	0	0	0	1	0	1	0	0	0	0	1	0	0	1	0	0	0	0	1	0	0	0	1	0
170	34	3	2	f	child	1	0	0	0	0	0	0	0	0	1	1	0	0	1	0	0	0	0	1	0	0	0	0	1
171	34	3	2	f	adult	1	0	0	0	0	0	1	0	0	0	1	0	0	1	0	0	0	0	1	0	0	0	1	0
172	34	3	2	m	adult	1	0	0	0	0	1	0	0	0	0	0	0	1	1	0	0	0	0	1	0	0	0	1	0
173	34	3	2	m	child	0	0	0	0	1	1	0	0	0	0	1	0	0	1	0	0	0	0	1	0	0	1	0	0
174	34	3	2	m	child	1	0	0	0	0	1	0	0	0	0	1	0	0	1	0	0	0	0	1	0	0	1	0	0
175	34	3	2	f	adult	1	0	0	0	0	0	1	0	0	0	1	0	0	1	0	0	0	0	1	0	0	0	1	0
176	34	3	2	m	adult	1	0	0	0	0	0	1	0	0	0	0	0	1	1	0	0	0	0	1	0	1	0	0	0
177	14	3	2	m	adult	1	0	0	0	0	1	0	0	0	0	1	0	0	1	0	0	0	0	1	0	0	1	0	0
178	14	3	2	f	child	0	0	0	0	1	1	0	0	0	0	0	1	0	1	0	0	0	0	1	0	0	0	1	0
179	14	3	2	f	adult	1	0	0	0	0	1	0	0	0	0	1	0	0	1	0	0	0	0	1	0	1	0	0	0
180	14	3	2	f	adult	1	0	0	0	0	1	0	0	0	0	1	0	0	1	0	0	0	0	1	0	1	0	0	0
181	31	3	2	f	child	0	0	0	1	0	0	0	0	1	0	0	1	0	1	0	0	0	0	0	1	0	0	0	1
182	31	3	2	f	adult	1	0	0	0	0	1	0	0	0	0	0	1	0	1	0	0	0	0	1	0	1	0	0	0
183	31	3	2	f	adult	1	0	0	0	0	1	0	0	0	0	0	0	0	1	0	0	0	0	1	0	0	1	0	0
184	31	3	2	f	adult	0	0	0	0	1	1	0	0	0	0	1	0	0	0	0	0	0	1	1	0	0	0	0	1
185	31	3	2	f	child	1	0	0	0	0	0	0	0	1	0	1	0	0	0	0	0	1	0	1	0	0	0	0	1
186	31	3	2	m	child	0	1	0	0	0	0	0	1	0	0	0	1	0	0	0	0	1	0	1	0	1	0	0	0
187	31	3	2	m	child	0	0	0	0	1	0	0	0	1	0	1	0	0	0	0	0	0	1	1	0	0	0	0	1
188	33	3	2	m	child	1	0	0	0	0	1	0	0	0	0	0	0	1	1	0	0	0	0	1	0	0	1	0	0
189	33	3	2	f	adult	1	0	0	0	0	1	0	0	0	0	0	0	1	0	0	1	0	0	1	0	0	1	0	0
190	33	3	2	f	adult	1	0	0	0	0	0	1	0	0	0	1	0	0	0	0	0	1	0	1	0	1	0	0	0
191	33	3	2	m	adult	0	0	0	0	1	0	0	1	0	0	0	0	1	0	0	0	1	0	1	0	0	0	1	0
192	33	3	2	m	child	1	0	0	0	0	0	0	0	0	1	0	1	0	1	0	0	0	0	1	0	1	0	0	0
193	33	3	2	m	adult	1	0	0	0	0	0	0	0	1	0	1	0	0	0	0	1	0	0	1	0	1	0	0	0
194	33	3	2	f	child	1	0	0	0	0	1	0	0	0	0	0	1	0	0	0	0	1	0	1	0	0	0	0	1
195	2	3	2	m	adult	1	0	0	0	0	1	0	0	0	0	0	0	1	1	0	0	0	0	1	0	0	1	0	0
213	27	2	3	m	child	0	0	0	1	0	0	0	0	0	1	0	0	1	0	0	0	0	1	1	0	0	0	0	1
214	27	2	3	m	child	0	1	0	0	0	0	0	0	0	1	0	0	1	0	0	0	1	0	1	0	0	0	0	1
215	37	2	3	f	child	1	0	0	0	0	1	0	0	0	0	1	0	0	1	0	0	0	0	1	0	1	0	0	0
216	37	2	3	m	child	1	0	0	0	0	1	0	0	0	0	0	1	0	1	0	0	0	0	1	0	1	0	0	0
217	17	2	3	f	child	0	1	0	0	0	0	0	0	1	0	1	0	0	0	0	0	0	1	1	0	0	1	0	0
218	17	2	3	m	child	0	0	0	1	0	0	0	0	1	0	0	1	0	1	0	0	0	0	1	0	0	0	0	1
219	25	2	3	f	child	1	0	0	0	0	1	0	0	0	0	1	0	0	1	0	0	0	0	1	0	0	0	1	0
220	25	2	3	m	child	1	0	0	0	0	0	1	0	0	0	0	0	1	0	0	0	0	1	1	0	0	0	0	1
221	24	2	3	f	child	1	0	0	0	0	1	0	0	0	0	1	0	0	0	0	0	1	0	1	0	1	0	0	0
222	24	2	3	f	child	1	0	0	0	0	1	0	0	0	0	0	1	0	1	0	0	0	0	1	0	1	0	0	0
223	24	2	3	f	adult	0	0	0	0	1	0	1	0	0	0	0	0	1	1	0	0	0	0	1	0	0	1	0	0
224	24	2	3	f	child	1	0	0	0	0	1	0	0	0	0	1	0	0	1	0	0	0	0	1	0	0	1	0	0
225	4	2	3	f	child	1	0	0	0	0	0	0	0	1	0	0	0	1	1	0	0	0	0	1	0	0	1	0	0
226	4	2	3	f	child	1	0	0	0	0	1	0	0	0	0	0	0	1	1	0	0	0	0	1	0	1	0	0	0
227	2	2	3	m	child	0	0	0	0	1	0	1	0	0	0	1	0	0	1	0	0	0	0	1	0	0	0	1	0
228	2	2	3	m	child	0	1	0	0	0	1	0	0	0	0	1	0	0	0	1	0	0	0	1	0	1	0	0	0
229	30	2	3	m	child	1	0	0	0	0	1	0	0	0	0	1	0	0	0	0	0	1	0	1	0	1	0	0	0
230	32	2	3	m	child	0	0	0	0	1	0	0	0	0	1	0	0	1	1	0	0	0	0	0	1	0	0	0	1
231	39	2	3	m	child	1	0	0	0	0	1	0	0	0	0	1	0	0	1	0	0	0	0	0	1	0	1	0	0
232	39	2	3	m	child	0	1	0	0	0	1	0	0	0	0	1	0	0	0	1	0	0	0	1	0	0	1	0	0
233	2	2	3	f	child	0	0	1	0	0	0	1	0	0	0	0	1	0	0	1	0	0	0	1	0	0	0	1	0
234	2	2	3	f	child	1	0	0	0	0	0	1	0	0	0	1	0	0	0	0	0	1	0	1	0	1	0	0	0
235	1	2	3	f	child	1	0	0	0	0	1	0	0	0	0	1	0	0	0	1	0	0	0	1	0	0	0	1	0
236	1	2	3	f	child	1	0	0	0	0	1	0	0	0	0	1	0	0	1	0	0	0	0	1	0	1	0	0	0
237	39	2	3	m	child	1	0	0	0	0	1	0	0	0	0	1	0	0	0	0	0	1	0	1	0	0	1	0	0
238	2	2	3	f	child	0	1	0	0	0	1	0	0	0	0	0	0	1	0	0	0	0	1	1	0	0	1	0	0
239	36	2	3	f	child	0	0	0	1	0	1	0	0	0	0	0	0	1	0	0	0	0	1	0	1	0	1	0	0
240	41	2	3	f	child	1	0	0	0	0	1	0	0	0	0	0	0	1	1	0	0	0	0	1	0	1	0	0	0
241	38	2	3	m	child	0	0	0	1	0	1	0	0	0	0	0	0	1	0	0	0	1	0	1	0	1	0	0	0
242	5	2	3	f	child	1	0	0	0	0	1	0	0	0	0	0	1	0	0	0	0	1	0	1	0	0	0	1	0
243	5	2	3	f	child	1	0	0	0	0	1	0	0	0	0	0	1	0	0	0	0	1	0	1	0	0	1	0	0
244	21	2	3	m	child	1	0	0	0	0	1	0	0	0	0	0	1	0	0	0	0	1	0	1	0	0	1	0	0
245	21	2	3	f	child	1	0	0	0	0	1	0	0	0	0	1	0	0	0	0	0	1	0	1	0	1	0	0	0
246	30	2	3	m	child	0	0	0	0	1	0	0	0	0	1	0	0	1	0	0	0	0	1	0	1	0	0	0	1
247	37	2	3	m	child	1	0	0	0	0	1	0	0	0	0	1	0	0	1	0	0	0	0	1	0	1	0	0	0
248	37	2	3	m	child	0	1	0	0	0	1	0	0	0	0	0	1	0	1	0	0	0	0	0	1	0	1	0	0
249	17	2	3	m	child	1	0	0	0	0	1	0	0	0	0	0	1	0	1	0	0	0	0	1	0	1	0	0	0
250	17	2	3	f	child	0	0	0	1	0	1	0	0	0	0	1	0	0	1	0	0	0	0	1	0	1	0	0	0
251	25	2	3	m	child	1	0	0	0	0	0	0	1	0	0	0	1	0	0	0	0	1	0	1	0	0	1	0	0
252	25	2	3	f	child	0	0	0	0	1	1	0	0	0	0	1	0	0	1	0	0	0	0	1	0	1	0	0	0
253	24	2	3	f	child	1	0	0	0	0	1	0	0	0	0	0	1	0	1	0	0	0	0	1	0	1	0	0	0
254	4	2	3	f	child	1	0	0	0	0	1	0	0	0	0	0	0	1	1	0	0	0	0	1	0	0	1	0	0
255	4	2	3	f	child	1	0	0	0	0	0	1	0	0	0	0	0	1	1	0	0	0	0	1	0	0	1	0	0
256	2	2	3	f	child	0	0	1	0	0	0	1	0	0	0	0	0	1	0	1	0	0	0	1	0	0	0	1	0
257	2	2	3	m	child	1	0	0	0	0	1	0	0	0	0	1	0	0	1	0	0	0	0	1	0	0	0	0	1
258	5	2	3	m	child	1	0	0	0	0	1	0	0	0	0	1	0	0	1	0	0	0	0	1	0	1	0	0	0
259	5	2	3	m	child	0	0	0	0	1	1	0	0	0	0	0	0	1	0	0	0	1	0	1	0	0	0	0	1
260	21	2	3	m	child	1	0	0	0	0	1	0	0	0	0	0	1	0	0	0	0	1	0	1	0	0	1	0	0
261	21	2	3	m	child	1	0	0	0	0	1	0	0	0	0	1	0	0	0	0	0	1	0	1	0	0	1	0	0
262	39	2	3	m	child	0	0	0	0	1	1	0	0	0	0	1	0	0	0	0	0	0	1	1	0	0	1	0	0
263	1	2	3	m	child	1	0	0	0	0	1	0	0	0	0	0	1	0	0	0	0	1	0	1	0	1	0	0	0
264	1	2	3	f	child	0	1	0	0	0	1	0	0	0	0	1	0	0	1	0	0	0	0	1	0	0	1	0	0
265	2	2	3	m	child	0	0	0	0	1	0	0	1	0	0	0	0	1	0	0	0	1	0	1	0	0	0	0	1
266	2	2	3	f	child	0	0	0	1	0	1	0	0	0	0	0	1	0	1	0	0	0	0	1	0	1	0	0	0
267	30	2	3	f	child	1	0	0	0	0	1	0	0	0	0	1	0	0	0	0	0	0	1	1	0	0	0	0	1
268	30	2	3	f	child	0	0	0	1	0	0	0	1	0	0	1	0	0	0	0	0	0	1	1	0	0	0	0	1
269	27	2	3	m	adult	1	0	0	0	0	0	0	0	1	0	0	1	0	0	0	0	1	0	1	0	1	0	0	0
270	27	2	3	f	adult	1	0	0	0	0	0	0	0	1	0	0	1	0	1	0	0	0	0	1	0	1	0	0	0
271	37	2	3	f	adult	1	0	0	0	0	1	0	0	0	0	0	1	0	0	1	0	0	0	1	0	1	0	0	0
272	37	2	3	m	adult	1	0	0	0	0	1	0	0	0	0	1	0	0	1	0	0	0	0	1	0	1	0	0	0
273	17	2	3	f	adult	0	1	0	0	0	0	1	0	0	0	0	1	0	1	0	0	0	0	1	0	0	1	0	0
274	17	2	3	f	adult	0	0	0	1	0	1	0	0	0	0	0	1	0	1	0	0	0	0	1	0	0	0	0	1
275	25	2	3	m	adult	0	1	0	0	0	1	0	0	0	0	1	0	0	0	0	0	1	0	1	0	0	1	0	0
276	25	2	3	f	adult	0	0	0	0	1	1	0	0	0	0	1	0	0	1	0	0	0	0	1	0	0	1	0	0
277	24	2	3	m	adult	0	0	0	0	1	0	0	0	0	1	0	0	1	0	0	0	0	1	1	0	0	0	0	1
278	4	2	3	f	adult	1	0	0	0	0	1	0	0	0	0	0	0	1	1	0	0	0	0	1	0	1	0	0	0
279	4	2	3	m	adult	1	0	0	0	0	1	0	0	0	0	0	0	1	0	0	0	0	1	1	0	0	0	1	0
280	2	2	3	m	adult	0	1	0	0	0	1	0	0	0	0	1	0	0	1	0	0	0	0	1	0	1	0	0	0
281	2	2	3	f	adult	1	0	0	0	0	0	1	0	0	0	0	0	1	1	0	0	0	0	1	0	0	1	0	0
282	2	2	3	m	adult	0	0	0	0	1	0	0	1	0	0	0	0	1	0	0	0	0	1	1	0	0	0	1	0
283	2	2	3	f	adult	1	0	0	0	0	1	0	0	0	0	1	0	0	0	0	1	0	0	1	0	1	0	0	0
284	1	2	3	f	adult	1	0	0	0	0	1	0	0	0	0	1	0	0	0	0	0	1	0	1	0	0	1	0	0
285	1	2	3	f	adult	1	0	0	0	0	0	1	0	0	0	1	0	0	1	0	0	0	0	1	0	1	0	0	0
286	39	2	3	m	adult	1	0	0	0	0	1	0	0	0	0	1	0	0	1	0	0	0	0	1	0	0	0	1	0
287	39	2	3	f	adult	1	0	0	0	0	1	0	0	0	0	1	0	0	1	0	0	0	0	1	0	1	0	0	0
288	2	2	3	m	adult	0	0	0	1	0	0	1	0	0	0	0	0	1	0	1	0	0	0	1	0	0	1	0	0
289	5	2	3	m	adult	1	0	0	0	0	0	1	0	0	0	1	0	0	0	0	1	0	0	1	0	1	0	0	0
290	5	2	3	f	adult	0	1	0	0	0	1	0	0	0	0	1	0	0	0	0	0	1	0	1	0	1	0	0	0
291	21	2	3	f	adult	1	0	0	0	0	1	0	0	0	0	1	0	0	0	0	0	1	0	1	0	1	0	0	0
292	21	2	3	m	adult	1	0	0	0	0	0	0	0	1	0	1	0	0	1	0	0	0	0	1	0	1	0	0	0
293	30	2	3	f	adult	1	0	0	0	0	0	1	0	0	0	1	0	0	1	0	0	0	0	1	0	0	1	0	0
294	30	2	3	m	adult	0	1	0	0	0	1	0	0	0	0	1	0	0	1	0	0	0	0	1	0	0	1	0	0
295	27	2	3	m	adult	0	0	0	0	1	1	0	0	0	0	0	0	1	1	0	0	0	0	1	0	0	1	0	0
296	27	2	3	f	adult	1	0	0	0	0	0	0	0	1	0	1	0	0	1	0	0	0	0	1	0	0	0	0	1
297	37	2	3	f	adult	1	0	0	0	0	1	0	0	0	0	0	1	0	1	0	0	0	0	1	0	1	0	0	0
298	37	2	3	f	adult	1	0	0	0	0	1	0	0	0	0	0	1	0	1	0	0	0	0	1	0	1	0	0	0
299	17	2	3	f	adult	1	0	0	0	0	1	0	0	0	0	0	1	0	1	0	0	0	0	1	0	0	0	1	0
300	17	2	3	f	adult	1	0	0	0	0	1	0	0	0	0	0	1	0	1	0	0	0	0	1	0	1	0	0	0
301	25	2	3	m	adult	1	0	0	0	0	1	0	0	0	0	1	0	0	1	0	0	0	0	1	0	1	0	0	0
302	25	2	3	f	adult	1	0	0	0	0	1	0	0	0	0	1	0	0	1	0	0	0	0	1	0	1	0	0	0
303	2	2	3	f	adult	1	0	0	0	0	1	0	0	0	0	0	1	0	0	0	0	1	0	1	0	0	0	0	1
304	24	2	3	m	adult	0	1	0	0	0	1	0	0	0	0	1	0	0	0	0	0	1	0	1	0	0	1	0	0
305	4	2	3	m	adult	1	0	0	0	0	1	0	0	0	0	0	1	0	1	0	0	0	0	1	0	1	0	0	0
306	4	2	3	f	adult	1	0	0	0	0	1	0	0	0	0	0	0	1	1	0	0	0	0	1	0	1	0	0	0
307	2	2	3	f	adult	1	0	0	0	0	0	1	0	0	0	0	0	1	0	1	0	0	0	1	0	0	1	0	0
308	2	2	3	m	adult	0	0	0	0	1	0	0	0	1	0	1	0	0	1	0	0	0	0	1	0	0	0	0	1
309	2	2	3	f	adult	1	0	0	0	0	1	0	0	0	0	0	0	1	1	0	0	0	0	1	0	0	0	1	0
310	1	2	3	f	adult	0	0	0	0	1	1	0	0	0	0	1	0	0	1	0	0	0	0	1	0	1	0	0	0
311	2	2	3	f	adult	1	0	0	0	0	1	0	0	0	0	1	0	0	1	0	0	0	0	1	0	1	0	0	0
312	39	2	3	f	adult	0	0	0	0	1	0	1	0	0	0	1	0	0	1	0	0	0	0	1	0	1	0	0	0
313	39	2	3	m	adult	0	0	0	0	1	0	1	0	0	0	1	0	0	0	1	0	0	0	1	0	0	1	0	0
314	2	2	3	f	adult	0	0	0	0	1	1	0	0	0	0	0	0	1	0	0	1	0	0	1	0	0	0	1	0
315	5	2	3	f	adult	1	0	0	0	0	0	0	0	1	0	1	0	0	1	0	0	0	0	1	0	1	0	0	0
316	5	2	3	f	adult	1	0	0	0	0	0	0	1	0	0	0	1	0	1	0	0	0	0	1	0	0	1	0	0
317	21	2	3	m	adult	0	0	0	0	1	1	0	0	0	0	0	0	1	0	0	0	1	0	1	0	0	0	1	0
318	21	2	3	f	adult	1	0	0	0	0	1	0	0	0	0	1	0	0	0	0	0	1	0	1	0	0	1	0	0
319	30	2	3	f	adult	0	0	0	0	1	1	0	0	0	0	0	0	1	0	1	0	0	0	1	0	1	0	0	0
320	30	2	3	m	adult	0	1	0	0	0	0	0	0	0	0	1	0	0	1	0	0	0	0	0	1	0	0	1	0
